# Supplementary material for: The impact of duration and severity of obesity exposure on cardiometabolic health
Source: Obes Surg. 2024 Jun 4;34(7):2587–95. doi: 10.1007/s11695-024-07331-0 (PMC11217088; doi:10.1007/s11695-024-07331-0)
Supplement: Supplementary file 1 — Supplementary file1 (XLSX 12 KB) [file 11695_2024_7331_MOESM1_ESM.xlsx]

## Sheet: Blad1
Analysis	AF	MI	HF	HT	OSAS	T2DM	RFL	BMI	WC	Sex	Age	Smoking	Alcohol	Total cholesterol	HDLc	Total cholesterol/HDLc	Creatinin	HbA1c	Pred Prob
AF		X	X	X	X	X	X	X	X	X	X	X	X	X	X	X	X	X	X
MI	X			X	X	X	X	X	X	X	X	X	X	X	X	X	X	X	X
HF	X	X		X	X	X	X	X	X	X	X	X	X	X	X	X	X	X	X
HT					X	X		X	X	X	X	X	X	X	X	X		X
ANY CAR					X	X	X	X	X	X	X	X	X	X	X	X	X	X
OSAS						X	X	X	X	X	X	X	X	X	X	X	X	X
T2DM								X	X	X	X	X	X
RFL	X	X	X	X	X	X		X	X	X	X	X	X	X	X	X		X	X
ANY								X	X	X	X	X	X	X	X	X	X	X
Total cholesterol								X	X	X	X	X	X					X
HDLc								X	X	X	X	X	X					X
Creatinin								X	X	X	X	X	X	X	X			X
HbA1c								X	X	X	X	X	X
